# Supplementary material for: Synthetic development of a broadly neutralizing antibody against snake venom long-chain α-neurotoxins
Source: Sci Transl Med. Author manuscript; Available in PMC 2025 Jun 6. (PMC7617732; doi:10.1126/scitranslmed.adk1867)
Supplement: Supplementary Material [file EMS205028-supplement-Supplementary_Material.zip]

Archive with 3 entries (3 files):
- scitranslmed.adk1867_sm.pdf
- scitranslmed.adk1867_data_files_s1_to_s7.zip
- scitranslmed.adk1867_mdar_reproducibility_checklist.pdf
